# Supplementary material for: Murine blastocysts generated by in vitro fertilization show increased Warburg metabolism and altered lactate production
Source: eLife. 2022 Sep 15;11:e79153. doi: 10.7554/eLife.79153 (PMC9519152; doi:10.7554/eLife.79153)
Supplement: Figure 7—source data 1. — The value of each biological replicate was the average of 4 technical replicates. (i) Muscle, Western blot images (ppt), source data (xls). (ii) Fat, Western blot images (ppt), source data (xls). (iii) Liver, Western blot images (ppt), source data (xls). [file elife-79153-fig7-data1.zip]

Archive with 6 entries (6 files):
- Figure 7. muscle source images.pptx
- Figure 7. Fat soruce images .pptx
- Figure 7. Fat source data.xlsx
- Figure 7. Liver soruce images.pptx
- Figure 7. Liver source data.xlsx
- Figure 7. muscle source data.xlsx
