# Supplementary material for: Murine blastocysts generated by in vitro fertilization show increased Warburg metabolism and altered lactate production
Source: eLife. 2022 Sep 15;11:e79153. doi: 10.7554/eLife.79153 (PMC9519152; doi:10.7554/eLife.79153)
Supplement: Source data 1. [file elife-79153-data1.zip]

Archive with 24 entries (24 files):
- Figure 1-source data 2.xlsx
- Figure 1-source data 1.xlsx
- Supplemental figure 3-source data 1.xlsx
- Supplemental figure 1-source data 1.xlsx
- Figure 5-source data 1.xlsx
- Supplemental figure 1-source data 2..xlsx
- Figure 4-source data 4.xlsx
- Figure 4-source data 3.xlsx
- Supplemental figure 2-source data 1.xlsx
- Figure 6-source data 1.xlsx
- Figure 4-source data 2.xlsx
- Figure 4-source data 1.xlsx
- Figure 3-source data 4.xlsx
- Figure 3-source data 3.xlsx
- Figure 3-source data 2.xlsx
- Figure 3-source data 1.xlsx
- Figure 2-source data 1.xlsx
- Fat source data.xlsx
- Figure 7. Fat soruce images .pptx
- Figure 7. Fat source data.xlsx
- Figure 7. Liver soruce images.pptx
- Figure 7. Liver source data.xlsx
- Figure 7. muscle source data.xlsx
- Figure 7. muscle source images.pptx
